# Supplementary material for: FgGmtB Plays an Important Role in Growth, Reproduction, Virulence and Deoxynivalenol Biosynthesis of Fusarium graminearum
Source: J Fungi (Basel). 2024 Mar 11;10(3):208. doi: 10.3390/jof10030208 (PMC10971127; doi:10.3390/jof10030208)
Supplement: Supplementary file 1 [file jof-10-00208-s001.zip]

Archive with 1 entries (1 files):
- jof-2867915-supplementary.pdf
